# Supplementary material for: Effects of Glycated Glutenin Heat-Processing Conditions on Its Digestibility and Induced Inflammation Levels in Cells
Source: Foods. 2021 Jun 12;10(6):1365. doi: 10.3390/foods10061365 (PMC8231263; doi:10.3390/foods10061365)
Supplement: Supplementary file 1 [file foods-10-01365-s001.zip]

Archive with 1 entries (1 files):
- foods-1220025-supplementary.pdf
